# Supplementary material for: Longitudinal Impact of Hurricane Sandy Exposure on Mental Health Symptoms
Source: Int J Environ Res Public Health. 2017 Aug 24;14(9):957. doi: 10.3390/ijerph14090957 (PMC5615494; doi:10.3390/ijerph14090957)
Supplement: Supplementary file 1 [file ijerph-14-00957-s001.zip]

Archive with 2 entries (2 files):
- Table_S2_proofed_final.docx
- Table_S1_proofed_final.docx
